# Supplementary material for: Potential Modulation of Inflammation by Probiotic and Omega-3 Supplementation in Elderly with Chronic Low-Grade Inflammation—A Randomized, Placebo-Controlled Trial
Source: Nutrients. 2022 Sep 27;14(19):3998. doi: 10.3390/nu14193998 (PMC9573426; doi:10.3390/nu14193998)
Supplement: Supplementary file 1 [file nutrients-14-03998-s001.zip]

Archive with 1 entries (1 files):
- nutrients-1795217-supplementary.pdf
